# Supplementary material for: Perioperative nutritional interventions for gastric cancer patients: a meta-analysis of surgical outcomes
Source: Front Nutr. 2025 Oct 29;12:1680833. doi: 10.3389/fnut.2025.1680833 (PMC12605491; doi:10.3389/fnut.2025.1680833)
Supplement: Supplementary file 1 [file Table_1.XLSX]

## Sheet: GRADE assessment
S. No.	Study	Year	Risk of Bias	Inconsistency	Indirectness	Imprecision	Publication Bias	Overall Certainty
1	Feijó et al.	2019	Low	No serious	Direct	Some imprecision	Unlikely	Moderate
2	Hatao et al.	2017	Low	No serious	Direct	Some imprecision	Unlikely	Moderate
3	Ida et al.	2017	Low	No serious	Direct	Low	Unlikely	High
4	Imamura et al.	2016	Low	No serious	Direct	Some imprecision	Unlikely	Moderate
5	Kim et al.	2023	Unclear (protocol)	N/A	Direct	High	Unclear	Low
6	Kimura et al.	2019	Low	No serious	Direct	Low	Unlikely	High
7	Klek et al.	2011	Low	No serious	Direct	Some imprecision	Unlikely	Moderate
8	Liu et al.	2022	Low	No serious	Direct	Some imprecision	Unlikely	Moderate
9	Lu et al.	2013	Moderate	Serious	Indirect	Some imprecision	Unlikely	Low
10	Ma et al.	2023	Low	No serious	Direct	Low	Unlikely	High
11	Meng et al.	2021	Low	No serious	Direct	Low	Unlikely	High
12	Ren et al.	2024	Low	No serious	Direct	Low	Unlikely	High
13	Tan et al.	2025	Low	No serious	Direct	Low	Unlikely	High
14	Wada et al.	2022	Low	No serious	Direct	Some imprecision	Unlikely	Moderate
15	Wang et al.	2019	Unclear (protocol)	N/A	Direct	High	Unclear	Low
16	Xie et al.	2017	Low	No serious	Direct	Low	Unlikely	High
17	Yan et al.	2023	Low	No serious	Direct	Low	Unlikely	High
18	Yang et al.	2022	Low	No serious	Direct	Low	Unlikely	High
19	Yu et al.	2024	Low	No serious	Direct	Low	Unlikely	High
20	Zhao et al.	2017	Low	No serious	Direct	Some imprecision	Unlikely	Moderate
21	He et al.	2022	Low	No serious	Direct	Low	Unlikely	High
22	Huang et al.	2024	Moderate (non-RCT)	Serious	Indirect	Some imprecision	Unclear	Low

## Sheet: jadad scale assessment
Study	Year	Randomization (0–2)	Blinding (0–2)	Withdrawals (0–1)	Total Score (0–5)
Feijó et al.	2019	2	1	1	4
Hatao et al.	2017	2	1	1	4
Ida et al.	2017	2	1	1	4
Imamura et al.	2016	2	1	1	4
Kimura et al.	2019	2	1	1	4
Klek et al.	2011	2	1	1	4
Liu et al.	2022	2	2	1	5
Ma et al.	2023	2	1	1	4
Meng et al.	2021	2	1	1	4
Ren et al.	2024	2	1	1	4
Tan et al.	2025	2	1	1	4
Wada et al.	2022	2	1	1	4
Xie et al.	2017	2	1	1	4
Yan et al.	2023	2	1	1	4
Yang et al.	2022	2	1	1	4
Yu et al.	2024	2	1	1	4
Zhao et al.	2017	2	1	1	4
He et al.	2022	2	1	1	4

## Sheet: baseline data
Study	Year	Country	Study Design	Population	Sample Size (I/C)	Intervention	Comparator	Duration	Main Outcomes	Key Results
Feijó et al. [2]	2019	Brazil	RCT	Gastric CA during treatment	15/15	ω-3 FA (2 g/day EPA + DHA)	No supplement	8 wks	Albumin, CRP, lymphocytes	↑ Albumin (p=0.013), ↓ CRP (p=0.031)
Hatao et al. [1]	2017	Japan	RCT	Post-op gastric CA	40/40	ONS	Standard diet	4 wks	Weight loss, albumin	↓ Weight loss (p<0.05)
Ida et al. [15]	2017	Japan	RCT	Total gastrectomy	58/56	Immunonutrition	Standard diet	7d pre + post-op	Infections, CRP, IL-6	↓ Infections (p=0.047)
Imamura et al. [16]	2016	Japan	RCT	Post-gastrectomy	152/151	Elemental supplement	Standard care	8 wks	Weight loss	↓ Weight loss (p=0.003)
Kimura et al. [17]	2019	Japan	RCT	Post-gastrectomy	152/151	Elemental diet	Standard diet	1 year	Weight maintenance	↓ Weight loss (p=0.015)
Klek et al. [18]	2011	Poland	RCT	Malnourished surgical CA	50/50	EN + PN	Standard care	~2 wks	Complications, albumin	↓ Complications (p=0.01)
Liu et al. [5]	2022	China	RCT	Neoadjuvant chemo	56/56	Probiotics	Placebo	~10 days	Infections, diarrhea	↓ Infections (p=0.021)
Ma et al. [6]	2023	China	RCT	Gastrectomy	30/30	Immunonutrition	Standard EN	12 days	CD4/CD8, DAO, CRP	↑ CD4/CD8 (p=0.009), ↓ CRP
Meng et al. [7]	2021	China	RCT	Post-discharge, at risk	87/89	ONS + advice	Advice only	8 wks	Weight, albumin	↑ Weight (p=0.026), ↑ Albumin (p=0.041)
Ren et al. [8]	2024	China	RCT	Post-gastrectomy	60/60	CANCER-AIMS	Usual care	8 wks	PG-SGA, symptoms	↓ PG-SGA (p<0.01)
Tan et al. [9]	2025	China	RCT (secondary)	Post-gastrectomy	173/174	ONS	Standard care	6 mo + 1 yr	Mortality, BMI	↓ Mortality (p=0.032)
Wada et al. [4]	2022	Japan	RCT	Frail gastric CA	15/15	Preop nutrition + exercise	Usual care	2 wks	Barthel, complications	↑ Function (p=0.04)
Xie et al. [10]	2017	China	RCT	Chemo patients	56/56	Nutrition + education	Routine care	12 wks	Albumin, adherence	↑ Albumin (p=0.026)
Yan et al. [3]	2023	China	RCT	Post-discharge gastric CA	64/64	Dietary counseling	Standard care	8 wks	Weight, QoL	↑ Weight (p=0.008), ↑ QoL (p<0.01)
Yang et al. [11]	2022	China	RCT	Post-gastrectomy	60/60	EN + PN + ω-3	EN + PN	Post-op	IgA, CRP, IL-6	↑ IgA (p<0.05), ↓ IL-6
Yu et al. [12]	2024	China	RCT	Gastric CA w/ cachexia	30/30	Preop immunonutrition	Standard diet	5–7 days	CRP, albumin	↓ CRP (p<0.01), ↑ albumin
Zhao et al. [13]	2017	China	RCT	Gastric CA on EN	40/40	Fiber + probiotics	EN only	14 days	Diarrhea, tolerance	↓ Diarrhea (p<0.05)
He et al. [14]	2022	China	RCT (single-blind)	Gastric CA surgery	41/40	Preop ONS (400 mL/day)	Standard diet	7 days preop	Feeding intolerance, albumin, complications	↓ Intolerance (p=0.037), ↑ Albumin (p=0.006)

## Sheet: standard oral nutrition
	Study		EIN Total	EIN Mean	EIN SD	EN Total	EN Mean	EN SD	Std. Mean Difference (95% CI)
	Hatao et al.	2017	40	2	1.8	40	3.2	2.1	-0.62 [-1.08, -0.16]										Summary tables
	Imamura et al.	2016	152	3.7	2.8	151	4.3	3	-0.21 [-0.41, -0.01]										Review
	Kimura et al.	2019	152	4.8	3.2	151	5.5	3.4	-0.21 [-0.41, -0.01]											Study	Experimenta	Control	SMD	95% Cl	weight	t	p-values					Quantifying heterogeneity							Test of heterogeneity:
	Meng et al.	2021	87	52.9	6	89	51	5.8	0.32 [0.01, 0.62]											Hatao et al. 2017	40 ( 2 / 1.8 )	40 ( 3.2 / 2.1 )	-0.61	-0.897	10.84								Parameters	value	95% cl					Q	d.f.	p-value
	Meng et al.	2021	87	38.1	4.9	89	36.5	5.3	0.31 [0.01, 0.61]											Imamura et al. 2016	152 ( 3.7 / 2.8 )	151 ( 4.3 / 3 )	-0.21	-0.452	12.65								tau^2	0.22	0.08 - 1.238					54.2	8	0
	Tan et al.	2025	173	20.8	1.9	174	19.9	2.1	0.45 [0.25, 0.65]											Kimura et al. 2019	152 ( 4.8 / 3.2 )	151 ( 5.5 / 3.4 )	-0.21	-0.451	12.65								tau	0.47	0.282 - 1.113
	He et al.	2022	41	38.2	3.1	40	36.4	3.5	0.54 [0.08, 0.99]											Meng et al. 2021	87 ( 52.9 / 6 )	89 ( 51 / 5.8 )	0.32	0.023 - 0.618	12.15								I2	0.85	0.738 - 0.917
	Feijó et al.	2019	15	3.78	0.34	15	3.49	0.26	0.96 [0.15, 1.76]											Meng et al. 2021	87 ( 38.1 / 4.9 )	89 ( 36.5 / 5.3 )	0.31	0.015 - 0.609	12.15								H	2.6	1.954 - 3.46
	Feijó et al.	2019	15	0.37	0.32	15	0.7	0.34	-0.99 [-1.80, -0.18]											Tan et al. 2025	173 ( 20.8 / 1.9 )	174 ( 19.9 / 2.1 )	0.45	0.235 - 0.661	12.73
																				He et al. 2022	41 ( 38.2 / 3.1 )	40 ( 36.4 / 3.5 )	0.54	0.096 - 0.983	10.88
																				Feijó et al. 2019	15 ( 3.78 / 0.34 )	15 ( 3.49 / 0.26 )	0.93	0.173 - 1.691	7.99
																				Feijó et al. 2019	15 ( 0.37 / 0.32 )	15 ( 0.7 / 0.34 )	-0.97	-1.525	7.96
																				Random effects model	18.2944444444444 / 2.70666666666667	17.8877777777778 / 2.86666666666667	0.07	-0.674	100	0.41	0.6797

## Sheet: Immunonutrition 
	Study	year	EIN Total	EIN Mean	EIN SD	EN Total	EN Mean	EN SD	Inflammatory and Immune Markers						Summary tables
	Ma et al.	2023	30	6.35	1.72	30	7.68	1.76	Inflammatory and Immune Markers						Review													Quantifying heterogeneity					Test of heterogeneity:
	Ma et al.	2023	30	1.76	0.52	30	1.42	0.43	Inflammatory and Immune Markers							Study	Experimental	Control	SMD	95% CI	Weight	t	p-value											Q	d.f.	p-value
	Yang et al.	2022	60	7.23	2.15	60	8.19	2.24	Inflammatory and Immune Markers							Ma et al. 2023	30 ( 6.35 / 1.72 )	30 ( 7.68 / 1.76 )	-0.75	-1.05	11.88								Parameter	Value	95% CI			46.59	7	0
	Yu et al.	2024	30	6.51	2.01	30	8.12	1.89	Inflammatory and Immune Markers							Yang et al. 2022	60 ( 7.23 / 2.15 )	60 ( 8.19 / 2.24 )	-0.43	-0.725	13.15								tau^2	0.32	0.108 - 1.551
	Yu et al.	2024	30	3.75	0.41	30	3.51	0.35	Nutritional Biomarkers							Yu et al. 2024	30 ( 6.51 / 2.01 )	30 ( 8.12 / 1.89 )	-0.81	-1.055	11.85								tau	0.56	0.329 - 1.245
	Ida et al.	2017	58	5.1	2	56	6.2	2.3	Nutritional Biomarkers							Yu et al. 2024	30 ( 3.75 / 0.41 )	30 ( 3.51 / 0.35 )	0.62	0.103 - 1.14	11.93								I2	0.85	0.722 - 0.919
	Yang et al.	2022	60	2.09	0.58	60	1.87	0.6	Nutritional Biomarkers							Ida et al. 2017	58 ( 5.1 / 2 )	56 ( 6.2 / 2.3 )	-0.51	-0.747	13.07								H	2.58	1.898 - 3.508
	Liu et al.	2022	56	0.18	0.39	56	0.39	0.49	Nutritional Biomarkers							Yang et al. 2022	60 ( 2.09 / 0.58 )	60 ( 1.87 / 0.6 )	0.37	0.009 - 0.731	13.16
	Ma et al.	2013	30	11.72	2.44	30	9.94	2.49	Nutritional Biomarkers							Liu et al. 2022	56 ( 0.18 / 0.39 )	56 ( 0.39 / 0.49 )	-0.47	-0.752	13.06
																Ma et al. 2013	30 ( 11.72 / 2.44 )	30 ( 9.94 / 2.49 )	0.71	0.19 - 1.236	11.9
																Random effects model	5.36625 / 1.4625	5.7375 / 1.515	-0.16	-0.842	100	-0.76	0.44658
															1
															2
															3
															4
															5
															6
															7
															8
															9
															Quantifying heterogeneity

## Sheet: Dietary Counseling
	Study	Year	EIN Total	EIN Mean	EIN SD	EN Total	EN Mean	EN SD	sub						Summary tables										Quantifying heterogeneity						Test of heterogeneity:
	Xie et al.	2017	56	37.8	4.1	56	36.5	4.5	Nutritional Status and Biomarkers						Review											Parameter	Value	95% CI
	Ren et al.	2024	60	5.21	2.13	60	6.4	2.1	Nutritional Status and Biomarkers							Study	Experimental	Control	SMD	95% CI	Weight	t	p-value			tau^2	0.33	0.069 - 5.389				24.68	3	0
	Wada et al.	2022	15	86.4	6.2	15	80.1	7.4	Functional and Quality of Life Outcomes							Xie et al. 2017	56 ( 37.8 / 4.1 )	56 ( 36.5 / 4.5 )	0.3	-0.745	26.47					tau	0.57	0.263 - 2.321				Q	d.f.	p-value
	Yan et al.	2023	64	19.8	2.1	64	18.5	2.3	Functional and Quality of Life Outcomes							Ren et al. 2024	60 ( 5.21 / 2.13 )	60 ( 6.4 / 2.1 )	-0.56	-0.73	26.58					I2	0.88	0.712 - 0.949
																Wada et al. 2022	15 ( 86.4 / 6.2 )	15 ( 80.1 / 7.4 )	0.9	0.142 - 1.654	20.22					H	2.87	1.864 - 4.414
																Yan et al. 2023	64 ( 19.8 / 2.1 )	64 ( 18.5 / 2.3 )	0.59	0.233 - 0.941	26.73
																Random effects model	37.3025 / 3.6325	35.375 / 4.075	0.27	-1.216	100	0.87	0.38559

## Sheet: Multimodal Nutrition 
	Study	Year	EIN Total	EIN Mean	EIN SD	EN Total	EN Mean	EN SD
	Klek et al.	2011	50	1.8	0.6	50	2.4	0.8	Nutritional Status & Gastrointestinal Tolerance
	Zhao et al.	2017	40	0.8	0.5	40	1.3	0.7	Nutritional Status & Gastrointestinal Tolerance
	Liu et al.	2022	56	0.18	0.39	56	0.39	0.49	Inflammation & Immune Function
	Yang et al.	2022	60	2.09	0.58	60	1.87	0.6	Inflammation & Immune Function
	Feijó et al.	2019	15	3.78	0.34	15	3.49	0.26	Inflammation & Immune Function
